# Supplementary material for: Structural Communication Between C-Peptide and Insulin Within the Proinsulin Molecule
Source: Int J Mol Sci. 2026 Jan 2;27(1):483. doi: 10.3390/ijms27010483 (PMC12786736; doi:10.3390/ijms27010483)
Supplement: Supplementary file 1 [file ijms-27-00483-s001.zip]

Archive with 1 entries (1 files):
- ijms-4083082-supplementary.pdf
